# Supplementary material for: Diversity analysis and genome-wide association studies of grain shape and eating quality traits in rice (Oryza sativa L.) using DArT markers
Source: PLoS One. 2018 Jun 1;13(6):e0198012. doi: 10.1371/journal.pone.0198012 (PMC5983461; doi:10.1371/journal.pone.0198012)
Supplement: S1 File — (XLS) [file pone.0198012.s001.xls]

## Sheet: Supporting Information File
	SNP_1	SNP_1	SNP_2	SNP_2	SNP_3	SNP_3	SNP_4	SNP_4	SNP_5	SNP_5	SNP_6	SNP_6	SNP_7	SNP_7	SNP_8	SNP_8	SNP_9	SNP_9	SNP_10	SNP_10	SNP_11	SNP_11	SNP_12	SNP_12	SNP_13	SNP_13	SNP_14	SNP_14	SNP_15	SNP_15	SNP_16	SNP_16	SNP_17	SNP_17	SNP_18	SNP_18	SNP_19	SNP_19	SNP_20	SNP_20	SNP_21	SNP_21	SNP_22	SNP_22	SNP_23	SNP_23	SNP_24	SNP_24	SNP_25
ARC_TXD_306	2	2	3	3	1	1	3	3	4	4	4	4	4	4	2	2	4	4	3	3	1	1	1	1	3	3	2	2	1	1	2	2	4	4	4	4	3	3	1	1	4	4	4	4	3	3	3	3	2
UG_NAMCHE_2	2	2	1	1	4	4	1	1	4	4	1	1	1	1	3	3	1	1	3	3	4	4	3	3	3	3	3	3	1	1	2	2	1	1	1	1	3	3	4	4	1	1	1	1	4	4	4	4	3
ARC_ART12-L4P7-21-4-B-3	3	2	3	3	1	1	1	1	1	1	1	1	4	4	3	3	4	4	2	2	1	1	3	3	4	4	3	3	2	2	4	4	1	1	4	4	2	2	4	4	1	1	4	4	3	3	3	3	3
ARC_ART3-8L6P3-2-2-B	3	3	1	1	4	4	1	1	1	1	1	1	1	1	3	3	1	1	2	2	4	4	3	3	4	4	3	3	2	2	2	2	1	1	1	1	3	3	4	4	1	1	1	1	3	3	3	3	3
ARC_GSR-I-0057	2	2	1	3	1	1	3	3	4	4	4	4	1	4	2	2	1	4	3	3	1	1	1	1	4	4	2	2	1	1	2	2	4	4	4	4	3	3	1	1	4	4	4	4	3	3	4	3	2
UG_NAMCHE_1	2	2	1	1	4	4	1	1	4	4	1	1	1	1	3	3	1	1	3	3	4	4	3	3	3	3	3	3	1	1	2	2	1	1	1	1	3	3	4	4	1	1	1	1	4	4	4	4	3
LDR_BG_400-1	2	2	3	3	1	1	3	3	4	4	4	4	4	4	2	2	4	4	2	3	1	1	1	1	3	3	2	2	1	1	4	2	4	4	4	4	3	3	1	1	4	4	4	4	4	4	4	3	2
ARC_WITA__9	2	2	3	3	1	1	3	3	4	4	4	4	1	1	2	2	1	1	3	3	1	1	1	1	3	4	2	2	1	1	2	2	4	4	4	4	3	3	1	1	4	4	4	4	4	4	3	3	2
UG_NAMCHE_4	3	3	3	3	1	1	1	1	1	1	1	1	4	4	3	3	4	4	2	2	1	1	3	3	4	4	3	3	2	2	4	4	1	1	4	4	2	2	4	4	1	1	4	4	3	3	3	3	3
ARC_ART10-1L15P1-4-3-1	3	3	3	3	1	1	1	1	1	1	1	1	4	4	3	3	4	4	2	2	1	1	3	3	4	4	3	3	2	2	4	4	1	1	4	4	2	2	4	4	1	1	4	4	3	3	3	3	3
UG_P27_H3	2	2	1	1	4	4	1	1	1	1	1	1	1	1	3	3	1	1	3	3	4	4	3	3	4	4	3	3	1	1	2	2	1	1	1	1	3	3	4	4	1	1	1	1	4	4	4	4	3
ARC_ART12-L2P2-20-3-1-1	3	3	1	1	4	4	3	3	1	1	1	1	4	4	3	3	4	4	3	3	4	4	1	3	4	4	3	3	2	2	4	4	1	1	1	1	2	3	4	4	1	1	1	1	3	3	4	4	3
IER_WAC116X_NERICA_4	3	3	1	1	1	1	3	3	4	4	4	4	4	4	2	2	4	4	3	3	1	1	1	1	3	3	2	2	1	1	4	4	4	4	4	4	2	2	1	1	4	4	4	4	3	3	3	3	2
UG_NAMCHE_3	2	2	1	1	4	4	1	1	4	4	1	1	1	1	3	3	1	1	3	3	4	4	3	3	3	3	3	3	1	1	2	2	1	1	1	1	3	3	4	4	1	1	1	1	4	4	4	4	3
IER_DKAP-27	2	2	1	3	4	1	1	1	1	1	1	1	1	1	3	3	1	1	3	3	4	4	3	3	4	4	3	3	2	1	4	2	1	1	1	1	2	3	4	4	1	1	1	1	4	4	4	3	3
ARC_NERICA_6	3	3	3	3	1	1	3	3	4	4	4	4	4	4	3	3	4	4	2	3	1	1	3	3	3	3	3	3	2	2	4	4	1	1	4	4	2	2	4	4	1	1	4	4	3	3	3	3	3
UG_NAMCHE_5	2	2	1	3	4	1	1	1	1	4	1	1	1	1	3	3	1	1	2	3	4	4	3	3	3	4	2	3	1	1	4	2	1	1	1	1	2	3	4	4	1	1	1	1	4	4	4	3	3
ARC_ART2-4L3P1-2-1_a	3	3	3	3	1	1	1	1	1	1	1	1	4	4	3	3	4	4	2	2	1	1	3	3	4	4	3	3	2	2	4	4	1	1	4	4	2	2	4	4	1	1	4	4	3	3	3	3	3
ARC_ART3_-7L3P3-B-B-2	2	2	1	3	4	1	1	1	1	1	1	1	1	1	3	3	1	1	2	3	4	4	3	3	4	4	3	3	1	1	4	2	1	1	1	1	2	3	4	4	1	1	1	1	4	4	4	3	3
UG_P24_H1	3	3	1	1	4	4	1	1	1	4	1	1	4	4	3	3	4	4	2	3	4	4	3	3	4	4	3	3	2	2	4	4	1	1	1	1	2	2	4	4	1	1	1	1	3	3	4	4	3
ARC_NERICA_L_19	2	2	3	3	1	1	3	3	4	4	4	4	4	4	2	2	4	4	3	3	1	1	1	1	3	3	2	2	1	1	2	2	4	4	4	4	3	3	1	1	4	4	4	4	4	4	3	3	2
ARC_ART2-4L3P1-2-1	3	3	3	3	1	1	1	1	1	1	1	1	4	4	3	3	4	4	2	2	1	1	3	3	4	4	3	3	2	2	4	4	1	1	4	4	2	2	4	4	1	1	4	4	3	3	3	3	3
UG_K5	2	2	1	3	4	1	3	1	1	4	4	1	1	4	2	3	1	4	3	3	1	4	1	3	3	4	2	3	1	1	2	2	4	1	4	1	3	3	1	4	4	1	4	1	4	4	4	3	2
ARC_1189_LINE	2	2	3	3	1	1	3	3	1	4	4	4	4	4	2	2	4	4	3	3	1	1	1	1	3	3	2	2	1	1	2	2	4	4	4	4	3	3	1	1	4	4	4	4	4	4	3	3	2
MDG_SCRIDO_37-4-2-2-5	2	2	3	3	1	1	1	1	1	1	1	1	1	1	3	3	1	4	2	2	4	4	3	3	4	4	2	2	1	1	4	4	1	1	1	1	2	2	1	1	4	4	1	1	4	4	3	3	3
MDG_SCRIDO_06-2-4-3-4-5	2	2	1	1	4	4	1	1	4	4	1	1	1	1	3	3	1	1	3	3	4	4	3	3	3	3	3	3	1	1	2	2	1	1	1	1	3	3	4	4	1	1	1	1	4	4	4	4	3
UG_P23_H1	3	3	1	1	4	4	1	1	4	4	1	1	4	4	3	3	4	4	2	2	4	4	3	3	4	4	3	3	1	1	4	4	1	1	1	1	2	2	4	4	1	1	1	1	4	4	4	4	3
UG_P62_H17	3	2	1	1	4	4	3	1	1	1	4	4	1	4	2	2	1	4	3	3	1	4	1	1	4	4	2	2	2	2	4	2	4	4	4	4	3	3	1	1	1	1	4	4	3	3	3	3	3
UG_K-85	2	2	3	3	1	1	3	3	4	4	4	4	1	4	2	2	1	4	3	3	1	1	1	1	3	4	2	2	1	1	4	2	4	4	4	4	2	3	1	1	4	4	4	4	3	4	3	3	2
IRRI_Basmati_370	2	2	1	1	4	4	3	3	4	4	4	4	4	4	2	2	4	4	3	3	1	1	1	1	4	4	2	2	1	1	4	4	4	4	4	4	3	3	1	1	1	1	4	4	3	3	3	3	3
IER_SK-7-8	2	2	3	3	1	1	3	3	4	4	4	4	4	4	2	2	4	4	3	3	1	1	1	1	3	3	2	2	1	1	4	2	4	4	4	4	2	3	1	1	4	4	4	4	4	4	3	3	2
ARC_1191_LINE	3	3	3	3	1	1	1	1	1	1	1	1	4	4	3	3	4	4	2	2	1	1	3	3	4	4	3	3	2	2	4	4	1	1	4	4	2	2	4	4	1	1	4	4	3	3	3	3	3
UG_P5_H12	3	3	3	3	4	1	3	3	4	4	4	4	1	1	3	3	1	1	2	2	4	4	3	3	3	3	2	3	2	2	4	4	1	1	1	1	2	2	1	4	1	1	1	1	3	3	4	4	2
ARC_ART3_-8L6P3-2-3-B	3	3	3	3	4	4	3	3	4	4	4	4	1	1	3	3	1	1	2	2	4	4	3	3	3	3	2	2	2	2	4	4	1	1	1	1	2	2	1	1	1	1	1	1	3	3	4	4	2
ARC_ART3-8L6P3-2-4-B	3	3	3	3	4	4	3	3	4	4	4	4	1	1	3	3	1	1	2	2	4	4	3	3	3	3	2	2	2	2	4	4	1	1	1	1	2	2	1	1	1	1	1	1	3	3	4	4	2
ARC_ART16-4-11-13-4	2	2	1	1	4	4	1	1	1	1	1	1	1	1	3	3	1	1	3	3	4	4	3	3	4	4	3	3	1	1	2	2	1	1	1	1	3	3	4	4	1	1	1	1	4	4	4	4	3
TZ_JARIBU_	2	2	3	3	1	1	3	3	4	4	4	4	4	4	2	2	4	4	3	3	1	1	1	1	3	4	2	2	1	1	2	2	4	4	4	4	3	3	1	1	4	4	4	4	4	4	3	3	2
IRRI_KOMBOKA	2	2	3	3	1	1	3	3	4	4	4	4	4	4	2	2	4	4	3	3	1	1	1	1	3	4	2	2	1	1	2	2	4	4	4	4	3	3	1	1	4	4	4	4	4	4	3	3	2
IER_SK-95-4	2	2	3	3	1	1	3	3	4	4	4	4	4	4	2	2	4	4	3	3	1	1	1	1	3	3	2	2	1	1	2	2	4	4	4	4	3	3	1	1	4	4	4	4	3	3	3	3	2
ARC_326104__LINE	3	3	1	1	1	1	3	3	4	4	1	1	4	4	3	3	4	4	2	2	4	4	3	3	4	4	3	3	2	2	4	4	1	1	1	1	2	2	4	4	1	1	1	1	3	3	3	3	2
UG_P24_H10	2	2	3	3	1	1	1	1	1	1	1	1	1	1	3	3	1	1	2	2	4	4	3	3	4	4	2	2	1	1	4	4	1	1	1	1	2	2	1	1	4	4	1	1	4	4	3	3	3
UG_P27_H4	2	2	1	1	4	4	1	1	4	4	1	1	1	1	3	3	1	1	3	3	4	4	3	3	3	3	3	3	1	1	2	2	1	1	1	1	3	3	4	4	1	1	1	1	4	4	4	4	3
LDR_Mbume	3	2	3	3	1	1	3	1	4	4	4	1	1	4	2	2	1	4	2	3	1	1	1	3	3	3	2	3	2	2	4	4	4	4	4	4	2	2	1	4	1	1	4	4	3	3	3	3	3
ARC_PCT-4\0\0\0?19-M-1-M	2	2	1	1	4	4	1	1	1	1	1	1	1	1	3	3	1	1	3	3	4	4	3	3	4	4	3	3	1	1	2	2	1	1	1	1	3	3	4	4	1	1	1	1	4	4	4	4	3
IRRI_TAI	3	3	3	3	1	1	1	1	1	1	1	1	4	4	3	3	4	4	3	3	4	4	3	3	4	4	3	3	2	2	2	2	1	1	1	1	3	3	4	4	4	1	1	1	3	3	3	3	3
ARC_NERICA_4	2	2	1	1	4	4	1	1	1	1	1	1	1	1	3	3	1	1	3	3	4	4	3	3	4	4	3	3	1	1	2	2	1	1	1	1	3	3	4	4	1	1	1	1	4	4	4	4	3
TZ_Supa_TZ	2	2	3	3	1	1	3	3	4	4	4	4	4	4	2	2	4	4	3	3	1	1	1	1	3	3	2	2	1	1	2	2	4	4	4	4	3	3	1	1	4	4	4	4	3	3	4	4	3
CIAT_CT11891-3-3-3-M-1-2-2-M	3	3	3	3	1	1	1	1	1	1	1	1	4	4	3	3	4	4	2	2	1	1	3	3	4	4	3	3	2	2	4	4	1	1	4	4	2	2	4	4	1	1	4	4	3	3	3	3	3
UG_P26_H1	3	3	3	3	1	1	1	1	1	1	1	1	1	1	3	3	1	1	3	3	4	4	3	3	4	4	3	3	2	2	4	4	1	1	1	1	2	2	4	4	1	1	1	1	3	3	3	3	3
ARC_ART25-3-29-2-B	3	3	3	3	1	1	1	1	1	1	1	1	1	1	3	3	1	1	3	3	4	4	3	3	4	4	3	3	2	2	4	4	1	1	1	1	2	2	4	4	1	1	1	1	3	3	3	3	3
ARC_NERICA_1	2	2	3	3	1	1	1	1	1	1	1	1	4	4	3	3	4	4	3	3	4	4	3	3	4	4	3	3	1	1	2	2	1	1	1	1	3	3	4	4	1	1	1	1	4	4	3	3	3
UG_K85-10	2	2	3	3	1	1	3	3	4	4	4	4	4	4	2	2	4	4	3	3	1	1	1	1	3	3	2	3	1	1	2	2	4	4	4	4	3	3	1	1	4	4	4	4	4	4	3	3	2
IRRI_1052_SUPA_LINE	2	2	3	3	1	1	3	3	4	4	4	4	4	4	2	2	4	4	3	3	1	1	1	1	3	3	2	2	1	1	2	2	4	4	4	4	3	3	1	1	4	4	4	4	3	4	4	3	3
UG_NAMCHE_6	2	2	1	3	4	1	3	1	1	4	4	1	1	4	2	3	1	1	3	3	1	4	1	3	3	4	2	3	1	1	2	2	4	1	4	1	3	3	1	4	4	4	4	1	4	4	4	3	2
UG_P5_H6	2	2	1	1	4	4	1	1	1	1	1	1	1	1	3	3	1	1	2	2	4	4	3	3	4	4	3	3	1	1	4	4	1	1	1	1	2	2	4	4	1	1	1	1	4	4	4	4	3
ARC_ART3-7L9P8-3-5-B-B-2	3	2	1	1	4	4	3	1	1	4	1	1	1	4	3	3	1	4	2	3	4	4	3	3	3	4	3	3	2	1	4	2	1	1	1	1	2	3	4	4	1	1	1	1	3	4	4	4	2
ARC_NERICA_10	2	2	1	1	4	4	1	1	1	1	4	4	1	1	3	3	1	1	2	2	4	4	3	3	4	4	3	3	1	1	2	2	1	1	1	1	3	3	4	4	1	1	1	1	4	4	4	4	2
UG_K_38	2	2	3	3	1	1	3	3	4	4	4	4	1	1	2	2	1	1	2	3	1	1	1	1	3	3	2	2	1	1	2	2	4	4	4	4	3	3	1	1	4	4	4	4	4	4	3	3	2
LDR_BR4	2	2	3	3	1	1	3	3	4	4	4	4	1	4	2	2	1	4	2	3	1	1	1	1	3	3	2	2	1	1	2	2	4	4	4	4	3	3	1	1	4	4	4	4	3	4	3	3	2
[truncated: 206 more columns]
